# Supplementary material for: Effects of psilocybin, psychedelic mushroom extract and 5-hydroxytryptophan on brain immediate early gene expression: Interaction with serotonergic receptor modulators
Source: Front Pharmacol. 2024 Apr 18;15:1391412. doi: 10.3389/fphar.2024.1391412 (PMC11063716; doi:10.3389/fphar.2024.1391412)
Supplement: Supplementary file 1 [file DataSheet1.xlsx]

## Sheet: Expt 1 PSIL+mod
Sample	Group	Egr1	Egr2	cFos
P-22	Vehicle	1.33541	1.52227	1.52097
P-42	Vehicle	0.858151	1.12977	0.849206
P-43	Vehicle	1.23826	1.1969	0.712561
P-14	Vehicle	0.549956	0.320961	0.587541
P-63	Vehicle	1.00009	1.14384	1.37416
P-64	Vehicle	1.28127	1.32326	1.34577
P-84	Vehicle
P-94	Vehicle
P-1	PSIL	0.946841	0.747829	2.42812
P-7	PSIL	1.07529	2.08223	2.13924
P-23	PSIL	2.7895	3.07666	1.51463
P-28	PSIL	1.63281	2.45314	1.67518
P-54	PSIL	1.14214	2.21101	1.97449
P-59	PSIL	1.7498	3.45391	2.61986
P-70	PSIL	1.90749	3.7533	3.54257
P-75	PSIL	2.16918	3.7159	4.38041
P-6	PSIL+8-OH-DPAT	1.11454	1.69458	1.69527
P-11	PSIL+8-OH-DPAT	1.52966	2.32289	2.582
P-16	PSIL+8-OH-DPAT	1.14523	2.14551	2.32883
P-21	PSIL+8-OH-DPAT	1.29558	1.99478	1.56313
P-27	PSIL+8-OH-DPAT	1.45772	2.74079	2.2954
P-32	PSIL+8-OH-DPAT	2.73661	4.02183	3.61851
P-37	PSIL+8-OH-DPAT	2.98814	4.2201	2.99979
P-2	PSIL+M100907	4.04319	0.398082	2.57344
P-4	PSIL+M100907	1.22503	1.20741	3.28445
P-9	PSIL+M100907	1.12385	1.67994	2.29937
P-19	PSIL+M100907	1.71994	1.8018	3.61706
P-25	PSIL+M100907	2.17142	2.03819	3.75404
P-30	PSIL+M100907	1.64864	1.70979	4.45302
P-35	PSIL+M100907	1.45773	3.0504	5.58148
P-40	PSIL+M100907	4.47748
P-46	PSIL+RS102221	2.05064	4.85836	4.17
P-51	PSIL+RS102221	2.04445	4.3515	3.37752
P-56	PSIL+RS102221	1.19879	3.46926	3.24367
P-67	PSIL+RS102221	1.25917	3.54047	2.01735
P-77	PSIL+RS102221
P-82	PSIL+RS102221	1.3452	3.98869	3.09001
P-86	PSIL+RS102221	1.50845	3.13569	3.17783
P-91	PSIL+RS102221	2.18253	5.17323	4.30187

## Sheet: Expt 1 5HTP+mod
Sample	Group	Egr1	Egr2	cFos
5HT-2	Vehicle	1.81693	1.28445	1.19785
5HT-7	Vehicle	1.90972	0.938865
5HT-14	Vehicle	2.15192	0.859535	0.811819
5HT-19	Vehicle	0.621405	1.1599	0.986489
5HT-25	Vehicle	0.732349	1.04976	0.961414
5HT-31	Vehicle	0.446271	0.548086	0.602025
5HT-37	Vehicle	0.800965	1.44445	1.1578
5HT-42	Vehicle	0.823308	1.00082	0.833387
5HT-1	5-HTP	4.73766	2.71574	2.63108
5HT-8	5-HTP	1.06517	0.814668	1.35557
5HT-13	5-HTP	2.92937	1.71416	2.00393
5HT-20	5-HTP	0.554241	0.919954	0.85154
5HT-26	5-HTP	0.60097	0.862985	1.09938
5HT-32	5-HTP	0.651944	0.585534	0.697946
5HT-38	5-HTP	0.821418	1.33419	1.59669
5HT-43	5-HTP	1.45642	1.25921	0.892514
5HT-4	5-HTP+8-OH-DPAT	2.05793	0.998225	1.53758
5HT-10	5-HTP+8-OH-DPAT	2.6968	1.29536	1.49161
5HT-16	5-HTP+8-OH-DPAT	2.94524	1.33089	2.17094
5HT-22	5-HTP+8-OH-DPAT	0.732685	0.867368	1.49488
5HT-28	5-HTP+8-OH-DPAT	0.672103	0.998974	1.15114
5HT-34	5-HTP+8-OH-DPAT	0.429921	0.54993	0.516616
5HT-40	5-HTP+8-OH-DPAT	0.755452	0.923946	1.17265
5HT-45	5-HTP+8-OH-DPAT	0.491038	0.346374	0.616653
5HT-3	5-HTP+M100907	1.49836	1.08135	1.25628
5HT-9	5-HTP+M100907	2.16253	1.91478	1.83527
5HT-15	5-HTP+M100907	2.441	1.28073	1.23505
5HT-21	5-HTP+M100907	0.646063	1.03862	1.0919
5HT-27	5-HTP+M100907	1.01033	1.10627	1.35507
5HT-33	5-HTP+M100907	0.519774	0.606334	0.725487
5HT-39	5-HTP+M100907	0.701972	1.01324	1.04327
5HT-44	5-HTP+M100907	0.693733	0.813449	0.969515
5HT-5	5-HTP+RS102221	2.78397	1.22033	1.80987
5HT-11	5-HTP+RS102221	2.44956	1.03596	1.56763
5HT-17	5-HTP+RS102221	0.72977	1.28871	1.41982
5HT-23	5-HTP+RS102221	0.734288	1.72971	2.42409
5HT-29	5-HTP+RS102221	0.84784	1.36332	1.52826
5HT-35	5-HTP+RS102221	0.782441	1.45892	1.36088
5HT-46	5-HTP+RS102221	0.621997	0.584644	0.782689
